# Supplementary material for: Ascaris and Escherichia coli Inactivation in an Ecological Sanitation System in Port-au-Prince, Haiti
Source: PLoS One. 2015 May 1;10(5):e0125336. doi: 10.1371/journal.pone.0125336 (PMC4416818; doi:10.1371/journal.pone.0125336)
Supplement: S1 Data — (XLSX) [file pone.0125336.s002.xlsx]

## Sheet: Bacteria
Bin	Date	Location	Depth	Dilution	Total Coliforms	e. coli	Average Total Coliforms	Average e. coli	Sample assayed	Average Total Coliforms (/g)	Average e. coli (/g)	Age of Sample (months)	Corner EC
											991525	0	991525
50	2012-06-20	Center	8	10^-1	2419+	26.6		266	1.02		260.784	0.01	26714.4
50	2012-06-20	Center	18	10^-1	2419+	18.9	1000	189	1	1000	189	0.01	488520
50	2012-06-22	Center	8	10^-1	0	0	0	0	1	0	0	0.0666667	7778.46
50	2012-06-22	Center	18	10^-1	4.1	0	40.1	0	0.99	40.5051	0	0.0666667	1.34598e+06
50	2012-06-27	Center	8	10^-1	135.5	3.1	1355	31	0.99	1368.69	31.3131	0.233333	0
50	2012-06-27	Center	18	10^-1	0	0	#VALUE!	0	1.02	#VALUE!	0	0.233333	0
50	2012-06-29	Center	8	10^-1	2419.6+	117.8		1178	1.01		1166.34	0.3	106.863
50	2012-06-29	Center	18	10^-1	2419.6+	3		30	1		30	0.3	3413.86
50	2012-07-03	Center	8	10^-1	2	0	20	0	1.02	19.6078	0	0.433333	20
50	2012-07-03	Center	18	10^-1	0	0	0	0	0.98	0	0	0.433333	1640.2
49	2012-06-25	Center	8	10^-1	0	0	0	0	1	0	0	0.5	85.1485
49	2012-06-25	Center	18	10^-1	2419.6+	2419.6+	0	0	1.01	0	0	0.5	19.6078
48	2012-06-27	Center	8	10^-1	0	0	0	0	0.99	0	0	1	0
48	2012-06-27	Center	18	10^-1	0	0	0	0	1.02	0	0	1	0
47	2012-06-26	Center	8	10^-1	0	0	0	0	1.03	0	0	1.5	0
47	2012-06-26	Center	18	10^-1	0	0	67750	1000	0.99	68434.3	0	1.5	0
46	2012-07-03	Center	8	10^-1	135.5	2	1355	20	1.02	1328.43	0	2	0
46	2012-07-03	Center	18	10^-1	0	0	0	0	0.99	0	0	2	0
44	2012-07-02	Center	8	10^-1	0	0	0	0	0.99	0	0	3	0
44	2012-07-02	Center	18	10^-1	50.4	0	504	0	1.01	499.01	0	3	0
42	2012-06-28	Center	8	10^-1	0	0	0	0	1.01	0	0	4	0
42	2012-06-28	Center	18	10^-1	0	0	0	0	1	0	0	4	0
40	2012-06-28	Center	8	10^-1	2419.6+	0		0	1	0	0	5	0
40	2012-06-28	Center	18	10^-1	169.1	0	1691	0	0.98	1725.51	0	5	0
38	2012-06-25	Center	8	10^-1	85	0	425	0	1.01	420.792	0	6	0
38	2012-06-25	Center	18	10^-1	0	0	19650	0	1	19650	0	6	0
29	2012-06-26	Center	8	10^-1	39.3	0	393	0	1	393	0	11	0
29	2012-06-26	Center	18	10^-1	39.5	0	#VALUE!	993150	1	#VALUE!	0	11	0
50	2012-06-20	Corner	8	10^-1	2419+	1986.3	116900	#VALUE!	1.01	115743	26714.4	0
50	2012-06-20	Corner	18	10^-1	2419+	2419+	#VALUE!	#VALUE!	0.98	#VALUE!	488520	0
50	2012-06-22	Corner	8	10^-1	1011.2	1011.2	10112	10112	1.3	7778.46	7778.46	0.0666667
50	2012-06-22	Corner	18	10^-1	2419+	2419+	9880000	1305600	0.97	1.01856e+07	1.34598e+06	0.0666667
50	2012-06-27	Corner	8	10^-1	135.5	0	1355	0	1.02	1328.43	0	0.233333
50	2012-06-27	Corner	18	10^-1	0	0	82500	0	1	82500	0	0.233333
50	2012-06-29	Corner	8	10^-1	165	10.9	1650	109	1.02	1617.65	106.863	0.3
50	2012-06-29	Corner	18	10^-1		344.8		3448	1.01	0	3413.86	0.3
49	2012-06-25	Corner	8	10^-1	1299.7	2	237048	20	1	237048	20	0.5
49	2012-06-25	Corner	18	10^-1	461.1	24.6	#VALUE!	4423	1.02	#VALUE!	1640.2	0.5
48	2012-06-27	Corner	8	10^-1	2419.6+	8.6	#VALUE!	86	1.01	#VALUE!	85.1485	1
48	2012-06-27	Corner	18	10^-1	2419.6+	2	308800	20	1.02	302745	19.6078	1
47	2012-06-26	Corner	8	10^-1	308.8	0	53594	0	0.99	54135.4	0	1.5
47	2012-06-26	Corner	18	10^-1	104.1	0	520.5	0	1.01	515.347	0	1.5
46	2012-07-03	Corner	8	10^-1	0	0	0	0	1.02	0	0	2
46	2012-07-03	Corner	18	10^-1	0	0	0	0	0.98	0	0	2
44	2012-07-02	Corner	8	10^-1	0	0	0	0	1.01	0	0	3
44	2012-07-02	Corner	18	10^-1	0	0	0	0	0.99	0	0	3
42	2012-06-28	Corner	8	10^-1	2419.6+	0	#VALUE!	0	1		0	4
42	2012-06-28	Corner	18	10^-1	177	0	1770	0	0.99	1787.88	0	4
40	2012-06-28	Corner	8	10^-1	56.9	0	569	0	1	569	0	5
40	2012-06-28	Corner	18	10^-1	0	0	0	0	1	0	0	5
38	2012-06-25	Corner	8	10^-1	1119.9	0	22499.5	0	1	22499.5	0	6
38	2012-06-25	Corner	18	10^-1	33.8	0	338	0	1	338	0	6
29	2012-06-26	Corner	8	10^-1	62.4	0	624	0	1	624	0	11
29	2012-06-26	Corner	18	10^-1	325.5	0	1627.5	0	1	1627.5	0	11
50	2012-07-03	Corner-BR	8	10^-1	0	0	5500	0	1	5500	0	0.433333
50	2012-07-03	Corner-BR	18	10^-1	11	0	110	0	0.99	111.111	0	0.433333
50	2012-07-03	Corner-FR	8	10^-1	1	0	10	0	1	10	0	0.433333
50	2012-07-03	Corner-FR	18	10^-1	1	1	10	10	0.99	10.101	10.101	0.433333
CAP	2012-07-02	Mix	0	10^0	1119.9	2	1119.9	2	0.99	1131.21	2.0202	12
b19	2012-07-02	Mix	0	10^0	2416.9+	0		0	1.01	0	0	12
b1315	2012-07-02	Mix	0	10^0	124.2	6.2	124.2	6.2	1	124.2	6.2	12
TBB	2012-07-02	Mix	0	10^0	0	0	0	0	1.03	0	0	12
CAP	2012-07-04	Mix	0	10^0	152.3	13.5	152.3	13.5	1.03	147.864	13.1068	12
b1315	2012-07-04	Mix	0	10^0	2419.6+	2		2	1.01	0	1.9802	12
51	2012-06-20	Mix	0	10^-1	2419+	2419+	1299700	478600	1.03	1.26184e+06	464660
51	2012-06-22	Mix	0	10^-1	2419+	2419+	#VALUE!	#VALUE!	1.25	#VALUE!	730800
51	2012-06-25	Mix	0	10^-1	2419+	2419+	#VALUE!	188550	1.16	#VALUE!	197543
51	2012-06-27	Mix	0	10^-1	2419.6+	77.1	#VALUE!	#VALUE!	1	#VALUE!	309757
51	2012-07-02	Mix	0	10^-3	4	3	4000	3000	1.03	3883.5	2912.62
51	2012-07-04	Mix	0	10^-1	2419.6+	2419.6+	0	0	1.15	0	4.24348e+06
			8	10^-3	0	0
			8	10^-5	0	0
			18	10^-3	1	0
			18	10^-5	0	0
			8	10^-3	116.9	34.1
			8	10^-5	0	0
			18	10^-3	866.4	547.5
			18	10^-5	7.5	4.1
			0	10^-3	1299.7	478.6
			0	10^-5	0	0
			8	10^-3	0	0
			8	10^-5	0	0
			18	10^-3	0	0
			18	10^-5	0	0
			8	10^-3	0	0
			8	10^-5	0	0
			18	10^-3	1011.2	1011.2
			18	10^-5	98.8	16
			0	10^-3	1553.1	727
			0	10^-5	30.1	11
			0	10^-3	344.8	148.3
			0	10^-5	3.1	3.1
				10^-3	2	0
				10^-3	0	0
				10^-3	6.3	0
				10^-3	0	0
				10^-3	10.7	0
				10^-3	9.7	3.1
				10^-3	0	0
				10^-3	27.2	9.7
				10^-3	0	0
				10^-3	1	0
				10^-3	0	0
				10^-3	8.4	0
				10^-3	0	0
				10^-3	0	0
				10^-3	1	0
				10^-3	48.2	0
				10^-3	95.5	88.5
				10^-5	8.4	8.4
				10^-3	0	0
				10^-3	0	0
				10^-3	0	0
				10^-3	0	0
				10^-3	0	0
				10^-3	0	0
				10^-3	75.4	0
				10^-3	42.6	0
				10^-3	0	0
				10^-3	0	0
				10^-5	0	0
				10^-3	0	0
				10^-3	0	0
				10^-3	0	0
				10^-3	0	0
				10^-3	0	0
				10^-3	0	0
				10^-3	2419.6+	2419.6+
				10^-5	63.8	48.8

## Sheet: Ascaris
Bin	Date sampled	Location	Date processed	Date to formalin	Date read	Day to process	Days before form	Days form to read	Days process to read	Total eggs read	Fully embryonated	Viable	% embryonated	% viable
Fresh	2012-06-20		2012-07-05	2012-08-03	2012-09-04	15	29	32	61	200	31	45	15.5	22.5				Age of sample	Corner % viable	Corner % embryonated	Center % viable	Center % embryonated		Age of sample	Corner % viable	Corner % embryonated	Center % viable	Center % embryonated	Corner % nonviable	Center% nonviable			Age of sample	Corner % viable only	Corner % viable and embryonated	Viable only	Viable and embryonated	Corner % nonviable	Nonviable
Fresh	2012-06-22		2012-07-12	2012-08-08	2012-09-07	20	27	30	57	100	42	46	42	46				0m	14	11.7	14	11.7		2012-06-20	22.5	15.5	22.5	15.5	77.5	77.5			Fresh	2.3	11.7	2.3	11.7	86	86
Fresh	2012-06-25		2012-07-14	2012-08-10	2012-09-08	19	27	29	56	200	0	0	0	0				0-0.5m	1	0.166667	0	0		2012-06-22	46	42	46	42	54	54			Intermediate: 0-1.5m	0.620098	0	0.541667	0	99.3799	99.4583
Fresh	2012-06-27		2012-07-25	2012-08-21	2012-09-19	28	27	29	56	200	2	3	1	1.5				0.5m	0.980392	0	2	0		2012-06-25	0	0	0	0	100	100			Intermediate: 2-11m	0	0	0	0	100	100
Fresh	2012-07-02		2012-08-01	2012-08-28	2012-09-26	30	27	29	56	200	0	0	0	0				1m	0	0	0	0		2012-06-27	1.5	1	1.5	1	98.5	98.5			Final	0	0	0	0	100	100
Fresh	2012-07-04		2012-08-09	2012-09-06	2012-10-04	36	28	28	56	-	-	-						1.5m	0.5	0	0	0		2012-07-02	0	0	0	0	100	100
50	2012-06-20	Corner	2012-07-05	2012-08-03	2012-09-04	15	29	32	61	200	2	12	1	6				2m			0	0		50	1	0	0.166667	0	99	99.8333
50	2012-06-20	Center	2012-07-05	2012-08-03	2012-09-04	15	29	32	61	-	-	-						3m	0	0	0	0		66	0.980392	0	2	0	99.0196	98
50	2012-06-22	Corner	2012-07-12	2012-08-08	2012-09-08	20	27	31	58	48	0	0	0	0				4m			0	0		129	0	0	0	0	100	100
50	2012-06-22	Center	2012-07-10	2012-08-07	2012-09-06	18	28	30	58	10	0	0	0	0				5m	0	0	0	0		175	0.5	0	0	0	99.5	100
50	2012-06-27	Corner	2012-07-20	2012-08-16	2012-09-13	23	27	28	55	107	0	0	0	0				6m	0	0	0	0		250			0	0		100
50	2012-06-27	Center	2012-07-20	2012-08-16	2012-09-13	23	27	28	55	-	-	-						11m	0	0	0	0		346.5	0	0	0	0	100	100
50	2012-06-29	Corner	2012-07-31	2012-08-27	2012-09-26	32	27	30	57	8	0	0	0	0										432			0	0		100
50	2012-06-29	Center	2012-07-27	2012-08-23	2012-09-24	28	27	32	59	80	0	0	0	0										532	0	0	0	0	100	100
50	2012-07-03	Corner-BR	2012-08-02	2012-08-29	2012-09-27	30	27	29	56	200	0	0	0	0										621	0	0	0	0	100	100
50	2012-07-03	Corner-FR	2012-08-03	2012-08-30	2012-09-28	31	27	29	56	12	0	0	0	0										1125	0	0	0	0	100	100
50	2012-07-03	Center	2012-08-02	2012-08-29	2012-09-27	30	27	29	56	71	0	0	0	0										1200	0	0	0	0	100	100
49	2012-06-25	Corner	2012-07-13	2012-08-09	2012-09-07	18	27	29	56	102	0	1	0	0.980392
49	2012-06-25	Center	2012-07-13	2012-08-09	2012-09-06	18	27	28	55	100	0	2	0	2
48	2012-06-27	Corner	2012-07-24	2012-08-20	2012-09-18	27	27	29	56	200	0	0	0	0
48	2012-06-27	Center	2012-07-24	2012-08-20	2012-09-18	27	27	29	56	112	0	0	0	0
47	2012-06-26	Corner	2012-07-18	2012-08-14	2012-09-11	22	27	28	55	200	0	1	0	0.5
47	2012-06-26	Center	2012-07-18	2012-08-14	2012-09-11	22	27	28	55	122	0	0	0	0
46	2012-07-03	Corner	2012-08-07	2012-09-04	2012-10-02	35	28	28	56	-	-	-
46	2012-07-03	Center	2012-08-03	2012-08-30	2012-09-28	31	27	29	56	123	0	0	0	0
44	2012-07-02	Corner	2012-08-01	2012-08-28	2012-09-26	30	27	29	56	200	0	0	0	0
44	2012-07-02	Center	2012-07-31	2012-08-27	2012-09-26	29	27	30	57	107	0	0	0	0
42	2012-06-28	Corner	2012-07-26	2012-08-22	2012-09-20	28	27	29	56	-	-	-
42	2012-06-28	Center	2012-07-25	2012-08-21	2012-09-19	27	27	29	56	113	0	0	0	0
40	2012-06-28	Corner	2012-07-27	2012-08-23	2012-09-24	29	27	32	59	100	0	0	0	0
40	2012-06-28	Center	2012-07-26	2012-08-22	2012-09-21	28	27	30	57	100	0	0	0	0
38	2012-06-25	Corner	2012-07-17	2012-08-14	2012-09-12	22	28	29	57	200	0	0	0	0
38	2012-06-25	Center	2012-07-17	2012-08-14	2012-09-12	22	28	29	57	117	0	0	0	0
28		Corner	2012-07-19	2012-08-15	2012-09-12		27	28	55	105	0	0	0	0
28		Center	2012-07-19	2012-08-15	2012-09-13		27	29	56	100			0	0
neg					2012-09-10	0				0	0	0
CAP			2012-08-07	2012-09-04	2012-10-02		28	28	56	200	0	0	0	0
b1315			2012-08-08	2012-09-05	2012-10-04		28	29	57	100	0	0	0	0
b19			2012-08-08	2012-09-05	2012-10-04		28	29	57	118	0	0	0	0
TBB			2012-08-09	2012-09-06	2012-10-04		28	28	56	103	0	0	0	0

## Sheet: Temperature
Bin	Age at Time Zero	Date of Sample	Location	Time of temperature	Temperature	Time of sample	Age of sample (months)	Corner Temp	Age of sample
50	0	2012-06-20	Center	11:15:00	60	11:15:00	0	28	1
50	0	2012-06-22	Center	08:50:00	69	08:50:00	0.0666667	41	3
50	0	2012-06-25	Center	08:30:00	69		0.166667	35	6
50	0	2012-06-27	Center	11:25:00	67	09:30:00	0.233333	44	8
50	0	2012-06-29	Center	08:24:00	70	09:10:00	0.3	50.5	10
50	0	2012-07-03	Center	09:00:00	70	10:00:00	0.433333	42	14
49	0.5	2012-06-25	Center	09:00:00	59	09:30:00	0.5	46	66
48	1	2012-06-27	Center	11:25:00	61.5	10:30:00	1	41.5	129
47	1.5	2012-06-26	Center	09:30:00	68	09:30:00	1.5	42	175
46	2	2012-07-03	Center	09:00:00	62	11:15:00	2	50.5	250
44	3	2012-07-02	Center	10:45:00	62.5	12:00:00	3	44	346.5
42	4	2012-06-28	Center	08:30:00	60	09:15:00	4	34	432
40	5	2012-06-28	Center	08:30:00	58	09:55:00	5	49	532
38	6	2012-06-25	Center	09:10:00	33	10:30:00	6	31.5	621
29	11	2012-06-26	Center	10:15:00	31.5	10:15:00	11	30	1125
50	0	2012-06-20	Corner (back left)	11:30:00	28	11:30:00	0
50	0	2012-06-22	Corner (back left)	08:55:00	41		0.0666667
50	0	2012-06-25	Corner (back left)	08:30:00	35		0.166667
50	0	2012-06-27	Corner (back left)	11:25:00	44		0.233333
50	0	2012-06-29	Corner (back left)	08:24:00	50.5	09:10:00	0.3
50	0	2012-07-03	Corner (back left)	09:00:00	42		0.433333
49	0.5	2012-06-25	Corner (back left)	09:00:00	46	09:30:00	0.5
48	1	2012-06-27	Corner (back left)	11:25:00	41.5	10:30:00	1
47	1.5	2012-06-26	Corner (back left)	09:30:00	42	09:30:00	1.5
46	2	2012-07-03	Corner (back left)	09:00:00	50.5	11:15:00	2
44	3	2012-07-02	Corner (back left)	10:45:00	44	12:00:00	3
42	4	2012-06-28	Corner (back left)	08:30:00	34	09:15:00	4
40	5	2012-06-28	Corner (back left)	08:30:00	49	09:55:00	5
38	6	2012-06-25	Corner (back left)	09:10:00	31.5	10:30:00	6
29	11	2012-06-26	Corner (back left)	10:15:00	30	10:15:00	11
50	0	2012-06-22	Corner (back right)	08:55:00	46	08:55:00
50	0	2012-06-25	Corner (back right)	08:30:00	37
50	0	2012-06-27	Corner (back right)	11:25:00	42
50	0	2012-06-29	Corner (back right)	08:24:00	46
50	0	2012-07-03	Corner (back right)	09:00:00	37.5	10:00:00
50	0	2012-06-22	Corner (front right)	08:55:00	52.5
50	0	2012-06-25	Corner (front right)	08:30:00	55
50	0	2012-06-27	Corner (front right)	11:25:00	55.5	09:30:00
50	0	2012-06-29	Corner (front right)	08:24:00	51.5
50	0	2012-07-03	Corner (front right)	09:00:00	50	10:00:00
51	Fresh	2012-06-20	mix			11:45:00
51	Fresh	2012-06-22	mix			10:40:00
51	Fresh	2012-06-25	mix						Out of bin
51	Fresh	2012-06-27	mix						Out of bin
51	Fresh	2012-07-02	mix
51	Fresh	2012-07-04	mix

## Sheet: Moisture
Percent moisture	age
79.1321	0 mo
70.4363	0 - 0.5 mo
57.111	0.5 mo
71.5201	1 mo
71.9511	1.5 mo
61.9226	2 mo
66.8002	3 mo
71.0596	4 mo
70.3478	5 mo
66.8555	6 mo
66.2765	11 mo
44.747	> 11 mo
